# Supplementary material for: Biological properties and characterization of several variations of a clinical human plasma-based skin substitute model and its manufacturing process
Source: Regen Biomater. 2024 Sep 26;11:rbae115. doi: 10.1093/rb/rbae115 (PMC11513639; doi:10.1093/rb/rbae115)
Supplement: rbae115_Supplementary_Data [file rbae115_supplementary_data.zip]

Archive with 3 entries (3 files):
- Supplementary_Tables.docx
- Supplementary_Figure_2.tif
- Supplementary_Figure_1.tif
